# Supplementary material for: Variations in Fibrinogen-like 1 (FGL1) Gene Locus as a Genetic Marker Related to Fat Deposition Based on Pig Model and Liver RNA-Seq Data
Source: Genes (Basel). 2022 Aug 9;13(8):1419. doi: 10.3390/genes13081419 (PMC9407393; doi:10.3390/genes13081419)
Supplement: Supplementary file 1 [file genes-13-01419-s001.zip]

Archive with 1 entries (1 files):
- suplement file.pdf
